# Supplementary material for: An insight into tetracycline photocatalytic degradation by MOFs using the artificial intelligence technique
Source: Sci Rep. 2022 Apr 22;12:6615. doi: 10.1038/s41598-022-10563-8 (PMC9033875; doi:10.1038/s41598-022-10563-8)
Supplement: Supplementary file 1 — Supplementary Information. [file 41598_2022_10563_MOESM1_ESM.xlsx]

## Sheet: Sheet1
	Surface area (m2/g)	Pore Volume (cm3/g)	Catalyst dosage (g/L)	Antibiotic dosage (mg/L)	Illumination time (min)	pH	Degradation efficiency (%)
MIL-101	180.41	0.32	0.05	50	0	4.1	12
	180.41	0.32	0.05	50	5	4.1	19
	180.41	0.32	0.05	50	10	4.1	35
	180.41	0.32	0.05	50	15	4.1	53
	180.41	0.32	0.05	50	20	4.1	67
	180.41	0.32	0.1	50	0	4.1	19
	180.41	0.32	0.1	50	5	4.1	28
	180.41	0.32	0.1	50	10	4.1	50
	180.41	0.32	0.1	50	15	4.1	70
	180.41	0.32	0.1	50	20	4.1	78
	180.41	0.32	0.15	50	0	4.1	24
	180.41	0.32	0.15	50	5	4.1	35
	180.41	0.32	0.15	50	10	4.1	61
	180.41	0.32	0.15	50	15	4.1	78
	180.41	0.32	0.15	50	20	4.1	83
	180.41	0.32	0.2	50	0	4.1	25
	180.41	0.32	0.2	50	5	4.1	35
	180.41	0.32	0.2	50	10	4.1	52
	180.41	0.32	0.2	50	15	4.1	74
	180.41	0.32	0.2	50	20	4.1	81
	180.41	0.32	0.15	50	0	2.2	10
	180.41	0.32	0.15	50	5	2.2	14
	180.41	0.32	0.15	50	10	2.2	16
	180.41	0.32	0.15	50	15	2.2	19
	180.41	0.32	0.15	50	20	2.2	25
	180.41	0.32	0.15	50	0	6.3	27
	180.41	0.32	0.15	50	5	6.3	45
	180.41	0.32	0.15	50	10	6.3	72
	180.41	0.32	0.15	50	15	6.3	81
	180.41	0.32	0.15	50	20	6.3	84
	180.41	0.32	0.15	50	0	8.2	28
	180.41	0.32	0.15	50	5	8.2	44
	180.41	0.32	0.15	50	10	8.2	67
	180.41	0.32	0.15	50	15	8.2	79
	180.41	0.32	0.15	50	20	8.2	83
	180.41	0.32	0.15	50	0	10.2	30
	180.41	0.32	0.15	50	5	10.2	58
	180.41	0.32	0.15	50	10	10.2	79
	180.41	0.32	0.15	50	15	10.2	84
	180.41	0.32	0.15	50	20	10.2	86
	180.41	0.32	0.15	50	0	12.2	20
	180.41	0.32	0.15	50	5	12.2	38
	180.41	0.32	0.15	50	10	12.2	48
	180.41	0.32	0.15	50	15	12.2	56
	180.41	0.32	0.15	50	20	12.2	62
	180.41	0.32	0.15	50	0	4.1	26
	180.41	0.32	0.15	50	5	4.1	79
	180.41	0.32	0.15	50	10	4.1	86
	180.41	0.32	0.15	50	15	4.1	88
	180.41	0.32	0.15	50	20	4.1	89
MIL-88A	15.95	0.11	0.25	200	0	3.45	7.5
	15.95	0.11	0.25	200	10	3.45	20.3
	15.95	0.11	0.25	200	20	3.45	27.9
	15.95	0.11	0.25	200	30	3.45	42.1
	15.95	0.11	0.25	200	40	3.45	55.5
	15.95	0.11	0.25	200	50	3.45	71.9
	15.95	0.11	0.25	200	60	3.45	87.9
	15.95	0.11	0.25	200	70	3.45	96.8
	15.95	0.11	0.25	200	80	3.45	99.4
	15.95	0.11	0.5	200	0	3.45	14.1
	15.95	0.11	0.5	200	10	3.45	35.4
	15.95	0.11	0.5	200	20	3.45	46.1
	15.95	0.11	0.5	200	30	3.45	60.3
	15.95	0.11	0.5	200	40	3.45	80.2
	15.95	0.11	0.5	200	50	3.45	91.4
	15.95	0.11	0.5	200	60	3.45	97.6
	15.95	0.11	0.5	200	70	3.45	99
	15.95	0.11	0.5	200	80	3.45	99.45
	15.95	0.11	1	200	0	3.45	20.7
	15.95	0.11	1	200	10	3.45	73.5
	15.95	0.11	1	200	20	3.45	85.4
	15.95	0.11	1	200	30	3.45	93.5
	15.95	0.11	1	200	40	3.45	97.5
	15.95	0.11	1	200	50	3.45	98.8
	15.95	0.11	1	200	60	3.45	98.9
	15.95	0.11	1	200	70	3.45	99
	15.95	0.11	1	200	80	3.45	99.5
	15.95	0.11	2	200	0	3.45	29.1
	15.95	0.11	2	200	10	3.45	70.3
	15.95	0.11	2	200	20	3.45	81.5
	15.95	0.11	2	200	30	3.45	89.5
	15.95	0.11	2	200	40	3.45	94.8
	15.95	0.11	2	200	50	3.45	98
	15.95	0.11	2	200	60	3.45	98.5
	15.95	0.11	2	200	70	3.45	99
	15.95	0.11	2	200	80	3.45	99
	15.95	0.11	0.25	200	0	1	1.5
	15.95	0.11	0.25	200	10	1	11.6
	15.95	0.11	0.25	200	20	1	16.5
	15.95	0.11	0.25	200	30	1	24.2
	15.95	0.11	0.25	200	40	1	28.6
	15.95	0.11	0.25	200	50	1	37.2
	15.95	0.11	0.25	200	60	1	43
	15.95	0.11	0.25	200	70	1	47.9
	15.95	0.11	0.25	200	80	1	55.1
	15.95	0.11	0.25	200	90	1	62.4
	15.95	0.11	0.25	200	0	3	9.2
	15.95	0.11	0.25	200	10	3	28.1
	15.95	0.11	0.25	200	20	3	48.8
	15.95	0.11	0.25	200	30	3	68.2
	15.95	0.11	0.25	200	40	3	87
	15.95	0.11	0.25	200	50	3	96.7
	15.95	0.11	0.25	200	60	3	98.6
	15.95	0.11	0.25	200	70	3	99.1
	15.95	0.11	0.25	200	80	3	99.5
	15.95	0.11	0.25	200	90	3	99.6
	15.95	0.11	0.25	200	0	5	9.2
	15.95	0.11	0.25	200	10	5	20.3
	15.95	0.11	0.25	200	20	5	26.1
	15.95	0.11	0.25	200	30	5	31.5
	15.95	0.11	0.25	200	40	5	36.8
	15.95	0.11	0.25	200	50	5	41.6
	15.95	0.11	0.25	200	60	5	50.3
	15.95	0.11	0.25	200	70	5	56.1
	15.95	0.11	0.25	200	80	5	63.3
	15.95	0.11	0.25	200	90	5	73
	15.95	0.11	0.25	200	0	7	8.7
	15.95	0.11	0.25	200	10	7	21.8
	15.95	0.11	0.25	200	20	7	25.2
	15.95	0.11	0.25	200	30	7	27.1
	15.95	0.11	0.25	200	40	7	30
	15.95	0.11	0.25	200	50	7	33.4
	15.95	0.11	0.25	200	60	7	38.7
	15.95	0.11	0.25	200	70	7	40.6
	15.95	0.11	0.25	200	80	7	44.5
	15.95	0.11	0.25	200	90	7	49.3
	15.95	0.11	0.25	200	0	9	15.5
	15.95	0.11	0.25	200	10	9	17.9
	15.95	0.11	0.25	200	20	9	27.6
	15.95	0.11	0.25	200	30	9	41.6
	15.95	0.11	0.25	200	40	9	55.1
	15.95	0.11	0.25	200	50	9	71.5
	15.95	0.11	0.25	200	60	9	87.5
	15.95	0.11	0.25	200	70	9	96.2
	15.95	0.11	0.25	200	80	9	98.6
	15.95	0.11	0.25	200	90	9	99.1
MIL-101	252.59	0.86	0.1	50	0	8	32.3
	252.59	0.86	0.1	50	20	8	37.1
	252.59	0.86	0.1	50	40	8	42
	252.59	0.86	0.1	50	60	8	46.3
	252.59	0.86	0.1	50	90	8	54.9
	252.59	0.86	0.1	50	120	8	60.3
	252.59	0.86	0.3	50	0	8	47.4
	252.59	0.86	0.3	50	20	8	50
	252.59	0.86	0.3	50	40	8	53.8
	252.59	0.86	0.3	50	60	8	58.7
	252.59	0.86	0.3	50	90	8	65.1
	252.59	0.86	0.3	50	120	8	73.2
	252.59	0.86	0.7	50	0	8	51.1
	252.59	0.86	0.7	50	20	8	55.4
	252.59	0.86	0.7	50	40	8	58.7
	252.59	0.86	0.7	50	60	8	61.3
	252.59	0.86	0.7	50	90	8	65.6
	252.59	0.86	0.7	50	120	8	71.6
	252.59	0.86	0.5	10	0	8	69.5
	252.59	0.86	0.5	10	20	8	76.3
	252.59	0.86	0.5	10	40	8	81.6
	252.59	0.86	0.5	10	60	8	88.9
	252.59	0.86	0.5	10	90	8	95.3
	252.59	0.86	0.5	10	120	8	96.4
	252.59	0.86	0.5	10	150	8	98.1
	252.59	0.86	0.5	10	180	8	98.7
	252.59	0.86	0.5	20	0	8	65.8
	252.59	0.86	0.5	20	20	8	70.1
	252.59	0.86	0.5	20	40	8	75.9
	252.59	0.86	0.5	20	60	8	82.2
	252.59	0.86	0.5	20	90	8	90.01
	252.59	0.86	0.5	20	120	8	94.3
	252.59	0.86	0.5	20	150	8	98
	252.59	0.86	0.5	20	180	8	98.62
	252.59	0.86	0.5	30	0	8	46.1
	252.59	0.86	0.5	30	20	8	50.8
	252.59	0.86	0.5	30	40	8	56.6
	252.59	0.86	0.5	30	60	8	62.4
	252.59	0.86	0.5	30	90	8	74.4
	252.59	0.86	0.5	30	120	8	82.3
	252.59	0.86	0.5	30	150	8	90.2
	252.59	0.86	0.5	30	180	8	95.5
	252.59	0.86	0.5	40	0	8	57.5
	252.59	0.86	0.5	40	20	8	61.2
	252.59	0.86	0.5	40	40	8	64.9
	252.59	0.86	0.5	40	60	8	69.7
	252.59	0.86	0.5	40	90	8	77.6
	252.59	0.86	0.5	40	120	8	84.9
	252.59	0.86	0.5	40	150	8	92.3
	252.59	0.86	0.5	40	180	8	96.1
	252.59	0.86	0.5	50	0	8	55.4
	252.59	0.86	0.5	50	20	8	58.1
	252.59	0.86	0.5	50	40	8	62.3
	252.59	0.86	0.5	50	60	8	66
	252.59	0.86	0.5	50	90	8	77
	252.59	0.86	0.5	50	120	8	87
	252.59	0.86	0.5	50	150	8	94.4
	252.59	0.86	0.5	50	180	8	97.1
Cu-TCPP	342.72	0.256	0.05	10	0	9	53.7
	342.72	0.256	0.05	10	60	9	60.3
	342.72	0.256	0.05	10	120	9	73.3
	342.72	0.256	0.05	10	180	9	77.3
	342.72	0.256	0.05	10	240	9	81.7
	342.72	0.256	0.05	10	300	9	85
	342.72	0.256	0.05	10	360	9	87.2
PI-UiO-66-NH2	922.75	0.5	0.2	10	0	9	11.6
	922.75	0.5	0.2	10	10	9	19
	922.75	0.5	0.2	10	20	9	29.6
	922.75	0.5	0.2	10	30	9	40
	922.75	0.5	0.2	10	40	9	53
	922.75	0.5	0.2	10	50	9	61.8
	922.75	0.5	0.2	10	60	9	70.2
	922.75	0.5	0.2	10	70	9	78.7
	922.75	0.5	0.2	10	80	9	83.3
	922.75	0.5	0.2	10	90	9	86.1
	922.75	0.5	0.2	10	100	9	88.3
MIL-125-Ti	1548.3	0.758	0.3	46	0	5.9	1.9
	1548.3	0.758	0.3	46	10	5.9	10.4
	1548.3	0.758	0.3	46	20	5.9	18.5
	1548.3	0.758	0.3	46	30	5.9	30.2
	1548.3	0.758	0.3	46	40	5.9	37.9
	1548.3	0.758	0.3	46	50	5.9	42.8
	1548.3	0.758	0.3	46	60	5.9	43.3
In2S3-MIL-125-Ti	303.9	0.464	0.3	46	0	5.9	2
	303.9	0.464	0.3	46	10	5.9	51
	303.9	0.464	0.3	46	20	5.9	57.3
	303.9	0.464	0.3	46	30	5.9	59.5
	303.9	0.464	0.3	46	40	5.9	61.3
	303.9	0.464	0.3	46	50	5.9	63.1
	303.9	0.464	0.3	46	60	5.9	64.1
Ag2S-MIL-53-Fe	199.307	0.426	0.67	20	0	5	1.7
	199.307	0.426	0.67	20	15	5	74.2
	199.307	0.426	0.67	20	30	5	87.8
	199.307	0.426	0.67	20	45	5	91.6
	199.307	0.426	0.67	20	60	5	94.1
	70.6	0.137	0.67	20	0	5	1.3
	70.6	0.137	0.67	20	15	5	33.5
	70.6	0.137	0.67	20	30	5	54.7
	70.6	0.137	0.67	20	45	5	70.8
	70.6	0.137	0.67	20	60	5	78.9
AgI-UiO-66-NH2	425.88	0.273	0.3	10	0	4.3	14.7
	425.88	0.273	0.3	10	5	4.3	34
	425.88	0.273	0.3	10	10	4.3	49.7
	425.88	0.273	0.3	10	15	4.3	60
	425.88	0.273	0.3	10	20	4.3	65.4
	425.88	0.273	0.3	10	25	4.3	70.7
	425.88	0.273	0.3	10	30	4.3	74.7
	425.88	0.273	0.3	10	35	4.3	77.7
	425.88	0.273	0.3	10	40	4.3	79.9
	425.88	0.273	0.3	20	0	4.3	13.7
	425.88	0.273	0.3	20	5	4.3	26.7
	425.88	0.273	0.3	20	10	4.3	37
	425.88	0.273	0.3	20	15	4.3	46
	425.88	0.273	0.3	20	20	4.3	53.3
	425.88	0.273	0.3	20	25	4.3	59.4
	425.88	0.273	0.3	20	30	4.3	46.5
	425.88	0.273	0.3	20	35	4.3	67.7
	425.88	0.273	0.3	20	40	4.3	70
	425.88	0.273	0.3	30	0	4.3	8.7
	425.88	0.273	0.3	30	5	4.3	20.4
	425.88	0.273	0.3	30	10	4.3	29.7
	425.88	0.273	0.3	30	15	4.3	38
	425.88	0.273	0.3	30	20	4.3	43.4
	425.88	0.273	0.3	30	25	4.3	48.7
	425.88	0.273	0.3	30	30	4.3	52.7
	425.88	0.273	0.3	30	35	4.3	57
	425.88	0.273	0.3	30	40	4.3	59.4
	425.88	0.273	0.3	40	0	4.3	6
	425.88	0.273	0.3	40	5	4.3	15
	425.88	0.273	0.3	40	10	4.3	21.7
	425.88	0.273	0.3	40	15	4.3	27
	425.88	0.273	0.3	40	20	4.3	32.7
	425.88	0.273	0.3	40	25	4.3	37.4
	425.88	0.273	0.3	40	30	4.3	40.4
	425.88	0.273	0.3	40	35	4.3	44
	425.88	0.273	0.3	40	40	4.3	46
	425.88	0.273	0.3	10	0	2.5	17.2
	425.88	0.273	0.3	10	5	2.5	26.3
	425.88	0.273	0.3	10	10	2.5	33.7
	425.88	0.273	0.3	10	15	2.5	40.5
	425.88	0.273	0.3	10	20	2.5	46.9
	425.88	0.273	0.3	10	25	2.5	51.2
	425.88	0.273	0.3	10	30	2.5	55.6
	425.88	0.273	0.3	10	35	2.5	59
	425.88	0.273	0.3	10	40	2.5	61.7
	425.88	0.273	0.3	10	0	5.5	9.8
	425.88	0.273	0.3	10	5	5.5	31
	425.88	0.273	0.3	10	10	5.5	49.2
	425.88	0.273	0.3	10	15	5.5	60.3
	425.88	0.273	0.3	10	20	5.5	67.1
	425.88	0.273	0.3	10	25	5.5	69.7
	425.88	0.273	0.3	10	30	5.5	72.1
	425.88	0.273	0.3	10	35	5.5	73.5
	425.88	0.273	0.3	10	40	5.5	74.5
	425.88	0.273	0.3	10	0	7	6.8
	425.88	0.273	0.3	10	5	7	36.1
	425.88	0.273	0.3	10	10	7	54.3
	425.88	0.273	0.3	10	15	7	64.4
	425.88	0.273	0.3	10	20	7	68.1
	425.88	0.273	0.3	10	25	7	72.1
	425.88	0.273	0.3	10	30	7	74.5
	425.88	0.273	0.3	10	35	7	75.8
	425.88	0.273	0.3	10	40	7	76.8
	425.88	0.273	0.3	10	0	9	4.8
	425.88	0.273	0.3	10	5	9	48.9
	425.88	0.273	0.3	10	10	9	67.4
	425.88	0.273	0.3	10	15	9	69.7
	425.88	0.273	0.3	10	20	9	70.4
	425.88	0.273	0.3	10	25	9	70.4
	425.88	0.273	0.3	10	30	9	71.1
	425.88	0.273	0.3	10	35	9	71.4
	425.88	0.273	0.3	10	40	9	71.8
MIL-100-PANI	950	0.3	0.25	10	0	2	14.7
	950	0.3	0.25	10	15	2	23.8
	950	0.3	0.25	10	30	2	38.2
	950	0.3	0.25	10	45	2	56.3
	950	0.3	0.25	10	60	2	77.1
	950	0.3	0.25	10	75	2	97.79
	950	0.3	0.25	10	90	2	100
	950	0.3	0.25	10	105	2	100
	950	0.3	0.25	10	120	2	100
	950	0.3	0.25	10	135	2	100
	950	0.3	0.25	10	0	3	8.4
	950	0.3	0.25	10	15	3	10.7
	950	0.3	0.25	10	30	3	13.5
	950	0.3	0.25	10	45	3	18
	950	0.3	0.25	10	60	3	23
	950	0.3	0.25	10	75	3	26.7
	950	0.3	0.25	10	90	3	31.2
	950	0.3	0.25	10	105	3	35.8
	950	0.3	0.25	10	120	3	41.2
	950	0.3	0.25	10	135	3	44.9
	950	0.3	0.25	10	0	5	7.5
	950	0.3	0.25	10	15	5	8.4
	950	0.3	0.25	10	30	5	10.3
	950	0.3	0.25	10	45	5	11.7
	950	0.3	0.25	10	60	5	12.7
	950	0.3	0.25	10	75	5	14.5
	950	0.3	0.25	10	90	5	16.4
	950	0.3	0.25	10	105	5	16.9
	950	0.3	0.25	10	120	5	18.7
	950	0.3	0.25	10	135	5	22.4
	950	0.3	0.25	10	0	7	1.5
	950	0.3	0.25	10	15	7	1.6
	950	0.3	0.25	10	30	7	1.7
	950	0.3	0.25	10	45	7	1.8
	950	0.3	0.25	10	60	7	2
	950	0.3	0.25	10	75	7	2.1
	950	0.3	0.25	10	90	7	2.2
	950	0.3	0.25	10	105	7	2.5
	950	0.3	0.25	10	120	7	2.7
	950	0.3	0.25	10	135	7	3
	950	0.3	0.25	10	0	8	10.7
	950	0.3	0.25	10	15	8	10.7
	950	0.3	0.25	10	30	8	11.7
	950	0.3	0.25	10	45	8	12.1
	950	0.3	0.25	10	60	8	12.7
	950	0.3	0.25	10	75	8	13
	950	0.3	0.25	10	90	8	13.5
	950	0.3	0.25	10	105	8	14
	950	0.3	0.25	10	120	8	14.5
	950	0.3	0.25	10	135	8	14.8
UiO-66-WO3/GO	856.61	0.23	1.67	20	0	9	8.5
	856.61	0.23	1.67	20	10	9	16
	856.61	0.23	1.67	20	20	9	32.2
	856.61	0.23	1.67	20	30	9	37.5
	856.61	0.23	1.67	20	40	9	42.7
	856.61	0.23	1.67	20	50	9	47.9
	856.61	0.23	1.67	20	60	9	51.4
	856.61	0.23	1.67	20	70	9	53.37
	379.51	0.2	1.67	20	0	9	20.58
	379.51	0.2	1.67	20	10	9	32.1
	379.51	0.2	1.67	20	20	9	44.88
	379.51	0.2	1.67	20	30	9	58.95
	379.51	0.2	1.67	20	40	9	65.43
	379.51	0.2	1.67	20	50	9	75.7
	379.51	0.2	1.67	20	60	9	83.2
	379.51	0.2	1.67	20	70	9	86.1
